# Supplementary material for: SDS-22 stabilizes GSP-1/-2 PP1 subunits contributing to polarity establishment in C. elegans embryos
Source: EMBO Rep. 2025 Nov 6;26(24):6240–65. doi: 10.1038/s44319-025-00624-0 (PMC12714725; doi:10.1038/s44319-025-00624-0)
Supplement: Supplementary file 5 — Data Set EV3 [file 44319_2025_624_MOESM5_ESM.xlsx]

## Sheet: Sheet1
	Figure 1A	Genotypes compared	Summary	Adjusted p-value	95% CI of diff.	Test
	Left panel	ctrl(RNAi):gfp::par-2 vs.	****	<0.0001	-111.3 to -76.39	two-way ANOVA
		ctrl(RNAi):pkc-3(ne4246); gfp::par-2				Tukey's multiple comparisons test
		ctrl(RNAi):gfp::par-2 vs.	****	<0.0001	-89.68 to -54.74
		sds-22(RNAi):gfp::par-2
		ctrl(RNAi):pkc-3(ne4246); gfp::par-2 vs.	ns	0.9721	-19.80 to 15.14
		sds-22(RNAi):pkc-3(ne4246); gfp::par-2
	Middle panel	ctrl(RNAi):gfp::par-2 vs.	****	<0.0001	-103.4 to -94.58	two-way ANOVA
		ctrl(RNAi):pkc-3(ne4246); gfp::par-2				Tukey's multiple comparisons test
		ctrl(RNAi):gfp::par-2 vs.	ns	>0.9999	-4.382 to 4.454
		szy-2(RNAi):gfp::par-2
		ctrl(RNAi):pkc-3(ne4246); gfp::par-2 vs.	ns	0.1746	-1.124 to 7.713
		szy-2(RNAi):pkc-3(ne4246); gfp::par-2
	Right panel	ctrl(RNAi):gfp::par-2 vs.	****	<0.0001	-100.2 to -99.56	two-way ANOVA
		ctrl(RNAi):pkc-3(ne4246); gfp::par-2				Tukey's multiple comparisons test
		ctrl(RNAi):gfp::par-2 vs.	ns	>0.9999	-0.3019 to 0.3019
		ape-1(RNAi):gfp::par-2
		ctrl(RNAi):pkc-3(ne4246); gfp::par-2 vs.	ns	0.5252	-0.4353 to 0.1686
		ape-1(RNAi):pkc-3(ne4246); gfp::par-2
	Figure 1D	Genotypes compared	Summary	Adjusted p-value	95% CI of diff.	Test
		ctrl(RNAi) vs. gsp-2(RNAi)	****	<0.0001	0.06787 to 0.1722	one-way ANOVA
						Tukey's multiple comparisons test
		ctrl(RNAi) vs. sds-22(RNAi)	****	<0.0001	0.05739 to 0.1518
		gsp-2(RNAi) vs. sds-22(RNAi)	ns	0.755	-0.06701 to 0.03607
	Figure 1F	Genotypes compared	Summary	Adjusted p-value	95% CI of diff.	Test
		ctrl(RNAi):gfp::par-2 vs.	***	0.0003	0.7211 to 3.139	two-way ANOVA
		ctrl(RNAi):pkc-3(ne4246); gfp::par-2				Tukey's multiple comparisons test
		ctrl(RNAi):gfp::par-2 vs. sds-22(RNAi):gfp::par-2	ns	0.904	-2.227 to 1.028
		ctrl(RNAi):gfp::par-2 vs. sds-22(RNAi):pkc-3(ne4246); gfp::par-2	ns	0.6878	-1.978 to 0.6498
		ctrl(RNAi):pkc-3(ne4246); gfp::par-2 vs. sds-22(RNAi):pkc-3(ne4246); gfp::par-2	****	<0.0001	-3.852 to -1.336
		sds-22(RNAi):gfp::par-2 vs. sds-22(RNAi):pkc-3(ne4246); gfp::par-2	ns	>0.9999	-1.729 to 1.599
	Figure 3	Genotypes compared	Summary	p-value	t, df	Test
	B	gfp::par-2 vs.	****	<0.0001	t=4.155, df=80	Two-tailed unpaired t test
		gfp::par-2; sds-22(E153A)
	C	gfp::par-2 vs.	*	0.0158	t=4.027, df=4	Two-tailed unpaired t test
		gfp::par-2; sds-22(E153A)
	D	gfp::par-2:pkc-3(ne4246) vs.	ns	0.4739	t=0.8750, df=2	Two-tailed unpaired t test
		gfp::par-2; pkc-3(ne4246); sds-22(E153A)
	E	gfp::par-2:pkc-3(ne4246) vs.	**	0.0027	t=19.04, df=2	Two-tailed unpaired t test
		gfp::par-2; pkc-3(ne4246); sds-22(E153A)
	Figure 4B	Genotypes compared	Summary	p-value	t, df	Test
		ctrl(RNAi) vs. gsp-2(RNAi)	****	<0.0001	t=6.118, df=55	Two-tailed unpaired t test
		ctrl(RNAi) vs. sds-22(RNAi)	****	<0.0001	t=7.566, df=112
		ctrl(RNAi) vs. sds-22(RNAi); gsp-2(RNAi)	****	<0.0001	t=8.945, df=92
		ctrl(RNAi) vs. gsp-1(RNAi)	ns	0.4614	t=0.7475, df=26
		ctrl(RNAi) vs. sds-22(RNAi); gsp-1(RNAi)	****	<0.0001	t=5.348, df=96
		ctrl(RNAi) vs. gsp-1(RNAi); gsp-2(RNAi)	****	<0.0001	t=8.493, df=19
		sds-22(RNAi) vs. sds-22(RNAi); gsp-2(RNAi)	*	0.0481	t=2.002, df=96
	Figure 5	Genotypes compared	Summary	p-value	t, df	Test
	A	ctrl(RNAi) vs. sds-22(RNAi)	***	0.0002	t=3.927, df=54	Two-tailed unpaired t test
	B	gfp::par-2 vs.	****	<0.0001	t=4.708, df=56	Two-tailed unpaired t test
		gfp::par-2; sds-22(E153A)
	Figure 6	Genotypes compared	Summary	p-value	t, df	Test
	B	mNG::GSP-2, ctrl(RNAi) vs. sds-22(RNAi)	****	<0.0001	t=19.29, df=44	Two-tailed unpaired t test
	C	GFP::GSP-1, ctrl(RNAi) vs. sds-22(RNAi)	****	<0.0001	t=15.20, df=53	Two-tailed unpaired t test
	E	OLLAS::GSP-2, ctrl(RNAi) vs. sds-22(RNAi)	****	<0.0001	t=42.96, df=4	Two-tailed unpaired t test
	F	N2, ctrl(RNAi) vs. sds-22(RNAi)	*	0.0424	t=2.939, df=4	Two-tailed unpaired t test
	H	mNG::GSP-2, sds-22(het or WT) vs. sds-22(E153A)	****	<0.0001	t=17.09, df=65	Two-tailed unpaired t test
	I	GFP::GSP-1, WT vs. sds-22(E153A)	****	<0.0001	t=7.380, df=38	Two-tailed unpaired t test
	K	OLLAS::GSP-2, WT vs. sds-22(E153A)	*	0.024	t=3.540, df=4	Two-tailed unpaired t test
	L	WT vs. sds-22(E153A)	**	0.0052	t=5.545, df=4	Two-tailed unpaired t test
	Figure 7	Genotypes compared	Summary	Adjusted p-value	95% CI of diff.	Test
	B	mNG::GSP-2, ctrl(RNAi) vs. sds-22(RNAi)	****	<0.0001	447.2 to 1213	one-way ANOVA
						Tukey's multiple comparisons test
		ctrl(RNAi) vs. rpn-7(RNAi)	****	<0.0001	-1337 to -539.5
		sds-22(RNAi) vs. sds-22; rpn-7(RNAi)	****	<0.0001	-1964 to -1072
	C	mNG::GSP-2, ctrl(RNAi) vs. sds-22(RNAi)	****	<0.0001	1097 to 2243	one-way ANOVA
						Tukey's multiple comparisons test
		ctrl(RNAi) vs. rpn-7(RNAi)	****	<0.0001	-2267 to -1074
		sds-22(RNAi) vs. sds-22; rpn-7(RNAi)	****	<0.0001	-3471 to -2137
	E	GFP::GSP-1, ctrl(RNAi) vs. sds-22(RNAi)	ns	0.4004	-97.19 to 392.9	one-way ANOVA
						Tukey's multiple comparisons test
		ctrl(RNAi) vs. rpn-7(RNAi)	****	<0.0001	-932.3 to -310.7
		sds-22(RNAi) vs. sds-22; rpn-7(RNAi)	****	<0.0001	-1074 to -519.5
	F	GFP::GSP-1, ctrl(RNAi) vs. sds-22(RNAi)	***	0.0006	209.7 to 1005	one-way ANOVA
						Tukey's multiple comparisons test
		ctrl(RNAi) vs. rpn-7(RNAi)	****	<0.0001	-1655 to -646.4
		sds-22(RNAi) vs. sds-22; rpn-7(RNAi)	****	<0.0001	-2090 to -1190
	H	GFP::GSP-1, WT, ctrl(RNAi) vs. sds-22(E153A), ctrl(RNAi)	****	<0.0001	280.4 to 699.9	one-way ANOVA
						Tukey's multiple comparisons test
		WT, ctrl(RNAi) vs. WT, rpn-7(RNAi)	****	<0.0001	-998.9 to -564.8
		sds-22(E153A); ctrl(RNAi) vs. sds-22(E153A); rpn-7(RNAi)	****	<0.0001	-1038 to -600.5
	I	GFP::GSP-1, WT, ctrl(RNAi) vs. sds-22(E153A), ctrl(RNAi)	****	<0.0001	777.7 to 1448	one-way ANOVA
						Tukey's multiple comparisons test
		WT, ctrl(RNAi) vs. WT, rpn-7(RNAi)	****	<0.0001	-1827 to -1133
		sds-22(E153A); ctrl(RNAi) vs. sds-22(E153A); rpn-7(RNAi)	****	<0.0001	-2107 to -1408
	Figure EV1C	Genotypes compared	Summary	p-value	t, df	Test
		gfp::par-2 ctrl(RNAi) vs.	**	0.0025	t=3.106, df=96	Two-tailed unpaired t test
		sds-22(RNAi)
	Figure EV3	Genotypes compared	Summary	p-value	t, df	Test
	A, left	ΔCt gsp-1:ctrl(RNAi) vs. sds-22(RNAi)	ns	0.4415	t=0.9523, df=2	Two-tailed unpaired t test
	A, middle	ΔCt gsp-2:ctrl(RNAi) vs. sds-22(RNAi)	ns	0.4295	t=0.9824, df=2	Two-tailed unpaired t test
	A, right	ΔCt sds-22:ctrl(RNAi) vs. sds-22(RNAi)	*	0.0298	t=5.659, df=2	Two-tailed unpaired t test
	B	mNG::gsp-2; sds-22(WT or het) vs.	****	<0.0001	t=86.49, df=47	Two-tailed unpaired t test
		mNG::gsp-2; sds-22(E153A)
	C	ollas::gsp-2 vs.	**	0.0028	t=3.681, df=13	Two-tailed unpaired t test
		ollas::gsp-2; sds-22(E153A)
	D	gfp::gsp-1 vs.	****	<0.0001	t=5.779, df=31	Two-tailed unpaired t test
		gfp::gsp-1; sds-22(E153A)
	Figure EV4	Genotypes compared	Summary	p-value	t, df	Test
	B, left	GFP::GSP-1, ctrl(RNAi) vs. gsp-1(RNAi)	****	<0.0001	t=21.83, df=27	Two-tailed unpaired t test
	B, right	mNG::GSP-2, ctrl(RNAi) vs. gsp-2(partial RNAi)	****	<0.0001	t=24.44, df=34	Two-tailed unpaired t test
	D	gfp::par-2 ctrl(RNAi) vs.	*	0.0107	t=2.626, df=66	Two-tailed unpaired t test
		gsp-1(RNAi);gsp-2(partial RNAi)
	Figure EV5	Genotypes compared	Summary	p-value	t, df	Test
	A	mNG::GSP-2, ctrl(RNAi) vs.rpn-12(RNAi)	****	<0.0001	t=5.646, df=76	Two-tailed unpaired t test
	B	GFP::GSP-1, ctrl(RNAi) vs.rpn-12(RNAi)	****	<0.0001	t=6.566, df=66	Two-tailed unpaired t test
	Figure EV5	Genotypes compared	Summary	Adjusted p-value	95% CI of diff.	Test
	D	WT; ctrl(RNAi) vs. WT; rpn-12(RNAi)	****	<0.0001	-248.0 to -132.6	one-way ANOVA
						Tukey's multiple comparisons test
		WT; ctrl(RNAi) vs. sds-22(E153A); ctrl(RNAi)	****	<0.0001	289.9 to 406.9
		WT; ctrl(RNAi) vs. sds-22(E153A); rpn-12(RNAi)	ns	0.4136	-23.53 to 92.92
		sds-22(E153A); ctrl(RNAi) vs. sds-22(E153A); rpn-12(RNAi)	****	<0.0001	-370.5 to -257.0
	F	WT; ctrl(RNAi) vs. WT; rpn-12(RNAi)	***	0.0005	-4.075 to -0.8712	one-way ANOVA
						Tukey's multiple comparisons test
		WT; ctrl(RNAi) vs. sds-22(E153A); ctrl(RNAi)	*	0.0359	0.07488 to 3.180
		WT; ctrl(RNAi) vs. sds-22(E153A); rpn-12(RNAi)	ns	0.2104	-2.696 to 0.3804
		sds-22(E153A); ctrl(RNAi) vs. sds-22(E153A); rpn-12(RNAi)	****	<0.0001	-4.282 to -1.289
	Appendix Figure S2	Genotypes compared	Summary	p-value	t, df	Test
		sds-22::gfp vs.	ns	0.7249	t=0.3548, df=35	Two-tailed unpaired t test
		sds-22::gfp; sds-22(E153A)
	Appendix Figure S4A	Genotypes compared	Summary	Adjusted p-value	95% CI of diff.	Test
		ctrl(RNAi) vs. gsp-1(RNAi)	****	<0.0001	0.03603 to 0.1190	one-way ANOVA
						Tukey's multiple comparisons test
		ctrl(RNAi) vs. gsp-2(RNAi)	****	<0.0001	0.03700 to 0.1171
		ctrl(RNAi) vs. gsp-1; gsp-2(RNAi)	ns	0.9944	-0.06059 to 0.05098
	Appendix Figure S5A	Genotypes compared	Summary	Adjusted p-value	95% CI of diff.	Test
	Left panel	mNG::GSP-2,ctrl(RNAi) vs. sds-22(RNAi)	****	<0.0001	490.8 to 1169	one-way ANOVA
						Tukey's multiple comparisons test
		ctrl(RNAi) vs. rpn-6(RNAi)	****	<0.0001	-1061 to -305.6
		sds-22(RNAi) vs. sds-22; rpn-6(RNAi)	****	<0.0001	-1677 to -833.8
	Right panel	mNG::GSP-2, ctrl(RNAi) vs. sds-22(RNAi)	****	<0.0001	1137 to 2203	one-way ANOVA
						Tukey's multiple comparisons test
		ctrl(RNAi) vs. rpn-6(RNAi)	****	<0.0001	-2020 to -833.3
		sds-22(RNAi) vs. sds-22; rpn-6(RNAi)	****	<0.0001	-3211 to -1886
	Appendix Figure S5B	Genotypes compared	Summary	Adjusted p-value	95% CI of diff.	Test
	Left panel	GFP::GSP-1, ctrl(RNAi) vs. sds-22(RNAi)	ns	0.3962	-95.64 to 391.4	one-way ANOVA
						Tukey's multiple comparisons test
		ctrl(RNAi) vs. rpn-6(RNAi)	****	<0.0001	-1009 to -511.4
		sds-22(RNAi) vs. sds-22; rpn-6(RNAi)	****	<0.0001	-951.0 to -463.9
	Right panel	GFP::GSP-1, ctrl(RNAi) vs. sds-22(RNAi)	***	0.0008	200.8 to 1014	one-way ANOVA
						Tukey's multiple comparisons test
		ctrl(RNAi) vs. rpn-6(RNAi)	****	<0.0001	-1745 to -913.9
		sds-22(RNAi) vs. sds-22; rpn-6(RNAi)	****	<0.0001	-1828 to -1015
	Appendix Figure S5C	Genotypes compared	Summary	Adjusted p-value	95% CI of diff.	Test
	Left panel	GFP::GSP-1, WT, ctrl(RNAi) vs. sds-22(E153A), ctrl(RNAi)	****	<0.0001	302.6 to 677.7	one-way ANOVA
						Tukey's multiple comparisons test
		WT, ctrl(RNAi) vs. WT, rpn-6(RNAi)	****	<0.0001	-868.1 to -479.9
		sds-22(E153A); ctrl(RNAi) vs. sds-22(E153A); rpn-6(RNAi)	****	<0.0001	-900.2 to -496.8
	Right panel	GFP::GSP-1, WT, ctrl(RNAi) vs. sds-22(E153A), ctrl(RNAi)	****	<0.0001	788.2 to 1438	one-way ANOVA
						Tukey's multiple comparisons test
		WT, ctrl(RNAi) vs. WT, rpn-6(RNAi)	****	<0.0001	-1768 to -1096
		sds-22(E153A); ctrl(RNAi) vs. sds-22(E153A); rpn-6(RNAi)	****	<0.0001	-1772 to -1074
	Appendix Figure S6B	Genotypes compared	Summary	Adjusted p-value	95% CI of diff.	Test
		SDS-22::GFP, ctrl(RNAi) vs. sds-22(RNAi)	****	<0.0001	1097 to 1727	one-way ANOVA
						Tukey's multiple comparisons test
		sds-22(RNAi) vs. sds-22; rpn-6(RNAi)	ns	0.97	-407.8 to 234.7
		sds-22(RNAi) vs. sds-22; rpn-7(RNAi)	ns	0.6185	-513.5 to 152.7
	Appendix Figure S7	Genotypes compared	Summary	Adjusted p-value	95% CI of diff.	Test
	B	WT; ctrl(RNAi) vs. WT; sds-22(RNAi)	****	<0.0001	475.5 to 929.7	one-way ANOVA
						Tukey's multiple comparisons test
		WT; ctrl(RNAi) vs. sds-22(E153A); ctrl(RNAi)	****	<0.0001	278.2 to 711.7
		WT; sds-22(RNAi) vs. sds-22(E153A); ctrl(RNAi)	ns	0.057	-420.1 to 4.821
	C	WT; ctrl(RNAi) vs. WT; sds-22(RNAi)	****	<0.0001	1533 to 2290	one-way ANOVA
						Tukey's multiple comparisons test
		WT; ctrl(RNAi) vs. sds-22(E153A); ctrl(RNAi)	****	<0.0001	978.4 to 1700
		WT; sds-22(RNAi) vs. sds-22(E153A); ctrl(RNAi)	***	0.0006	-926.1 to -218.1

## Sheet: readme
	Dataset EV3– Statistic comparison of this study
	Details on the statistical tests are specified in each figure legend, the exact p-values are summarized here in Dataset EV3.
