# Supplementary material for: SDS-22 stabilizes GSP-1/-2 PP1 subunits contributing to polarity establishment in C. elegans embryos
Source: EMBO Rep. 2025 Nov 6;26(24):6240–65. doi: 10.1038/s44319-025-00624-0 (PMC12714725; doi:10.1038/s44319-025-00624-0)
Supplement: Supplementary file 7 — Movie EV2 [file 44319_2025_624_MOESM7_ESM.zip]

Archive with 5 entries (4 files):
- EMBOR-2025-61928V2_Movie_EV2/
- EMBOR-2025-61928V2_Movie_EV2/EMBOR-2025-61928V2_Movie_EV2.mov
- __MACOSX/EMBOR-2025-61928V2_Movie_EV2/._EMBOR-2025-61928V2_Movie_EV2.mov
- EMBOR-2025-61928V2_Movie_EV2/Movie EV2_readme.docx
- __MACOSX/EMBOR-2025-61928V2_Movie_EV2/._Movie EV2_readme.docx
